# Supplementary material for: The effect of shingles vaccination at different stages of the dementia disease course
Source: Cell. Author manuscript; Available in PMC 2026 Jan 29. (PMC12851904; doi:10.1016/j.cell.2025.11.007)
Supplement: 2 [file NIHMS2122152-supplement-2.zip]

Archive with 1 entries (1 files):
- cell_14234_mmc2.txt
