# Supplementary material for: The effect of shingles vaccination at different stages of the dementia disease course
Source: Cell. Author manuscript; Available in PMC 2026 Jan 29. (PMC12851904; doi:10.1016/j.cell.2025.11.007)
Supplement: 2 [file NIHMS2122152-supplement-2.zip › cell_14234_mmc2.txt]

CODE	CODETYPE	EVENT
65FY.	READ	ZOSTER VACCINATION
65FY.1	READ	ZOSTER VACCINATION
65FY.11	READ	ZOSTER VACCINATION
65FY0	READ	ZOSTER VACCINATION
n4v1.	READ	ZOSTER VACCINATION
n4v4.	READ	ZOSTER VACCINATION
B020	ICD10	SHINGLES
B021	ICD10	SHINGLES
B022	ICD10	SHINGLES
B023	ICD10	SHINGLES
B027	ICD10	SHINGLES
B028	ICD10	SHINGLES
B029	ICD10	SHINGLES
B02X	ICD10	SHINGLES
A53..	READ	SHINGLES
A53..1	READ	SHINGLES
A53..11	READ	SHINGLES
A530.	READ	SHINGLES
A531.	READ	SHINGLES
A531.1	READ	SHINGLES
A531.11	READ	SHINGLES
A5310	READ	SHINGLES
A5311	READ	SHINGLES
A53111	READ	SHINGLES
A5312	READ	SHINGLES
A5313	READ	SHINGLES
A5314	READ	SHINGLES
A5315	READ	SHINGLES
A53151	READ	SHINGLES
A531511	READ	SHINGLES
A531z	READ	SHINGLES
A532.	READ	SHINGLES
A5320	READ	SHINGLES
A5321	READ	SHINGLES
A5322	READ	SHINGLES
A5323	READ	SHINGLES
A5324	READ	SHINGLES
A532z	READ	SHINGLES
A53x.	READ	SHINGLES
A53x0	READ	SHINGLES
A53x1	READ	SHINGLES
A53xz	READ	SHINGLES
A53y.	READ	SHINGLES
A53z.	READ	SHINGLES
AyuA4	READ	SHINGLES
AyuA5	READ	SHINGLES
F0112	READ	SHINGLES
F0309	READ	SHINGLES
F300.	READ	SHINGLES
F3744	READ	SHINGLES
F5016	READ	SHINGLES
HNG0041	READ	SHINGLES
HNG0060	READ	SHINGLES
B022	ICD10	PHN
A531.	READ	PHN
A5312	READ	PHN
A5313	READ	PHN
A5315	READ	PHN
A53151	READ	PHN
A531511	READ	PHN
F300.	READ	PHN
F00	ICD10	DEMENTIA
F00	ICD10	DEMENTIA
F00,	ICD10	DEMENTIA
F00.	ICD10	DEMENTIA
F00`	ICD10	DEMENTIA
F000	ICD10	DEMENTIA
F000	ICD10	DEMENTIA
F001	ICD10	DEMENTIA
F001	ICD10	DEMENTIA
F002	ICD10	DEMENTIA
F002	ICD10	DEMENTIA
F003	ICD10	DEMENTIA
F004	ICD10	DEMENTIA
F007	ICD10	DEMENTIA
F008	ICD10	DEMENTIA
F009	ICD10	DEMENTIA
F009	ICD10	DEMENTIA
F00A	ICD10	DEMENTIA
F00X	ICD10	DEMENTIA
F01	ICD10	DEMENTIA
F01.	ICD10	DEMENTIA
F010	ICD10	DEMENTIA
F011	ICD10	DEMENTIA
F012	ICD10	DEMENTIA
F013	ICD10	DEMENTIA
F018	ICD10	DEMENTIA
F019	ICD10	DEMENTIA
F01X	ICD10	DEMENTIA
F02	ICD10	DEMENTIA
F02.	ICD10	DEMENTIA
F020	ICD10	DEMENTIA
F020	ICD10	DEMENTIA
F021	ICD10	DEMENTIA
F022	ICD10	DEMENTIA
F022	ICD10	DEMENTIA
F023	ICD10	DEMENTIA
F023	ICD10	DEMENTIA
F025	ICD10	DEMENTIA
F028	ICD10	DEMENTIA
F029	ICD10	DEMENTIA
F02X	ICD10	DEMENTIA
F03	ICD10	DEMENTIA
F03.	ICD10	DEMENTIA
F030	ICD10	DEMENTIA
F031	ICD10	DEMENTIA
F032	ICD10	DEMENTIA
F033	ICD10	DEMENTIA
F034	ICD10	DEMENTIA
F038	ICD10	DEMENTIA
F039	ICD10	DEMENTIA
F03X	ICD10	DEMENTIA
F051	ICD10	DEMENTIA
G30	ICD10	DEMENTIA
G30	ICD10	DEMENTIA
G30.	ICD10	DEMENTIA
G300	ICD10	DEMENTIA
G300	ICD10	DEMENTIA
G301	ICD10	DEMENTIA
G301	ICD10	DEMENTIA
G308	ICD10	DEMENTIA
G308	ICD10	DEMENTIA
G309	ICD10	DEMENTIA
G309	ICD10	DEMENTIA
G30D	ICD10	DEMENTIA
G30X	ICD10	DEMENTIA
G310	ICD10	DEMENTIA
G311	ICD10	DEMENTIA
G318	ICD10	DEMENTIA
I673	ICD10	DEMENTIA
1461	READ	DEMENTIA
38C13	READ	DEMENTIA
3AE3.	READ	DEMENTIA
3AE4.	READ	DEMENTIA
3AE5.	READ	DEMENTIA
3AE6.	READ	DEMENTIA
66h..	READ	DEMENTIA
6AB..	READ	DEMENTIA
8BM02	READ	DEMENTIA
8CMG2	READ	DEMENTIA
8CMZ.	READ	DEMENTIA
8CMZ0	READ	DEMENTIA
8CMZ1	READ	DEMENTIA
8CMZ2	READ	DEMENTIA
8CMZ3	READ	DEMENTIA
8CSA.	READ	DEMENTIA
9hD..	READ	DEMENTIA
9hD0.	READ	DEMENTIA
9hD1.	READ	DEMENTIA
9Ou..	READ	DEMENTIA
9Ou1.	READ	DEMENTIA
9Ou2.	READ	DEMENTIA
9Ou3.	READ	DEMENTIA
9Ou4.	READ	DEMENTIA
9Ou5.	READ	DEMENTIA
A411.	READ	DEMENTIA
A4110	READ	DEMENTIA
E00..	READ	DEMENTIA
E00..1	READ	DEMENTIA
E00..11	READ	DEMENTIA
E00..2	READ	DEMENTIA
E00..97	READ	DEMENTIA
E000.	READ	DEMENTIA
E001.	READ	DEMENTIA
E0010	READ	DEMENTIA
E0011	READ	DEMENTIA
E0012	READ	DEMENTIA
E0013	READ	DEMENTIA
E001z	READ	DEMENTIA
E002.	READ	DEMENTIA
E0020	READ	DEMENTIA
E0021	READ	DEMENTIA
E002z	READ	DEMENTIA
E003.	READ	DEMENTIA
E004.	READ	DEMENTIA
E004.1	READ	DEMENTIA
E004.11	READ	DEMENTIA
E0040	READ	DEMENTIA
E0041	READ	DEMENTIA
E0042	READ	DEMENTIA
E0043	READ	DEMENTIA
E004z	READ	DEMENTIA
E012.	READ	DEMENTIA
E012.1	READ	DEMENTIA
E0120	READ	DEMENTIA
E02y1	READ	DEMENTIA
E041.	READ	DEMENTIA
Eu00.	READ	DEMENTIA
Eu000	READ	DEMENTIA
Eu00011	READ	DEMENTIA
Eu001	READ	DEMENTIA
Eu00112	READ	DEMENTIA
Eu0012	READ	DEMENTIA
Eu002	READ	DEMENTIA
Eu00z	READ	DEMENTIA
Eu00z1	READ	DEMENTIA
Eu00z11	READ	DEMENTIA
Eu01.	READ	DEMENTIA
Eu010	READ	DEMENTIA
Eu011	READ	DEMENTIA
Eu012	READ	DEMENTIA
Eu013	READ	DEMENTIA
Eu01y	READ	DEMENTIA
Eu01z	READ	DEMENTIA
Eu02.	READ	DEMENTIA
Eu020	READ	DEMENTIA
Eu021	READ	DEMENTIA
Eu022	READ	DEMENTIA
Eu023	READ	DEMENTIA
Eu025	READ	DEMENTIA
Eu02y	READ	DEMENTIA
Eu02z	READ	DEMENTIA
Eu02z13	READ	DEMENTIA
Eu02z14	READ	DEMENTIA
Eu02z3	READ	DEMENTIA
Eu02z4	READ	DEMENTIA
Eu041	READ	DEMENTIA
Eu106	READ	DEMENTIA
Eu1061	READ	DEMENTIA
Eu107	READ	DEMENTIA
Eu10711	READ	DEMENTIA
F110.	READ	DEMENTIA
F1100	READ	DEMENTIA
F1101	READ	DEMENTIA
F111.	READ	DEMENTIA
F112.	READ	DEMENTIA
F116.	READ	DEMENTIA
F118.	READ	DEMENTIA
F1181	READ	DEMENTIA
F11x2	READ	DEMENTIA
F11x7	READ	DEMENTIA
F11x9	READ	DEMENTIA
F11y2	READ	DEMENTIA
F21y2	READ	DEMENTIA
Fyu30	READ	DEMENTIA
dB1..	READ	DEMENTIA_MEDICATION
dB11.	READ	DEMENTIA_MEDICATION
dB12.	READ	DEMENTIA_MEDICATION
dB13.	READ	DEMENTIA_MEDICATION
dB14.	READ	DEMENTIA_MEDICATION
dB15.	READ	DEMENTIA_MEDICATION
dB16.	READ	DEMENTIA_MEDICATION
dB17.	READ	DEMENTIA_MEDICATION
dB18.	READ	DEMENTIA_MEDICATION
dB19.	READ	DEMENTIA_MEDICATION
dy1..	READ	DEMENTIA_MEDICATION
dy11.	READ	DEMENTIA_MEDICATION
dy12.	READ	DEMENTIA_MEDICATION
dy13.	READ	DEMENTIA_MEDICATION
dy14.	READ	DEMENTIA_MEDICATION
dy15.	READ	DEMENTIA_MEDICATION
dy16.	READ	DEMENTIA_MEDICATION
dy1y.	READ	DEMENTIA_MEDICATION
dy1z.	READ	DEMENTIA_MEDICATION
dy21.	READ	DEMENTIA_MEDICATION
dy22.	READ	DEMENTIA_MEDICATION
dy23.	READ	DEMENTIA_MEDICATION
dy24.	READ	DEMENTIA_MEDICATION
dy25.	READ	DEMENTIA_MEDICATION
dy26.	READ	DEMENTIA_MEDICATION
dy27.	READ	DEMENTIA_MEDICATION
dy28.	READ	DEMENTIA_MEDICATION
dy29.	READ	DEMENTIA_MEDICATION
dy2A.	READ	DEMENTIA_MEDICATION
dy2B.	READ	DEMENTIA_MEDICATION
dy2C.	READ	DEMENTIA_MEDICATION
dy2D.	READ	DEMENTIA_MEDICATION
dy2E.	READ	DEMENTIA_MEDICATION
dy2F.	READ	DEMENTIA_MEDICATION
dy2J.	READ	DEMENTIA_MEDICATION
dy2K.	READ	DEMENTIA_MEDICATION
dy2L.	READ	DEMENTIA_MEDICATION
dy2M.	READ	DEMENTIA_MEDICATION
dy2N.	READ	DEMENTIA_MEDICATION
dy2O.	READ	DEMENTIA_MEDICATION
dy2R.	READ	DEMENTIA_MEDICATION
dy2S.	READ	DEMENTIA_MEDICATION
dy31.	READ	DEMENTIA_MEDICATION
dy32.	READ	DEMENTIA_MEDICATION
dy33.	READ	DEMENTIA_MEDICATION
dy34.	READ	DEMENTIA_MEDICATION
dy35.	READ	DEMENTIA_MEDICATION
dy36.	READ	DEMENTIA_MEDICATION
dy37.	READ	DEMENTIA_MEDICATION
dy38.	READ	DEMENTIA_MEDICATION
dy39.	READ	DEMENTIA_MEDICATION
dy3B.	READ	DEMENTIA_MEDICATION
dy3C.	READ	DEMENTIA_MEDICATION
dy3D.	READ	DEMENTIA_MEDICATION
dy3K.	READ	DEMENTIA_MEDICATION
dy3L.	READ	DEMENTIA_MEDICATION
dy3M.	READ	DEMENTIA_MEDICATION
dy3t.	READ	DEMENTIA_MEDICATION
dy3u.	READ	DEMENTIA_MEDICATION
dy3v.	READ	DEMENTIA_MEDICATION
dy3w.	READ	DEMENTIA_MEDICATION
dy3x.	READ	DEMENTIA_MEDICATION
dy3y.	READ	DEMENTIA_MEDICATION
dy3z.	READ	DEMENTIA_MEDICATION
I21	ICD10	IHD
I21.	ICD10	IHD
I210	ICD10	IHD
I211	ICD10	IHD
I212	ICD10	IHD
I213	ICD10	IHD
I214	ICD10	IHD
I218	ICD10	IHD
I219	ICD10	IHD
I21X	ICD10	IHD
I22	ICD10	IHD
I22.	ICD10	IHD
I220	ICD10	IHD
I221	ICD10	IHD
I228	ICD10	IHD
I229	ICD10	IHD
I22X	ICD10	IHD
I230	ICD10	IHD
I231	ICD10	IHD
I232	ICD10	IHD
I233	ICD10	IHD
I234	ICD10	IHD
I235	ICD10	IHD
I236	ICD10	IHD
I238	ICD10	IHD
I240	ICD10	IHD
I241	ICD10	IHD
I241	ICD10	IHD
I248	ICD10	IHD
I249	ICD10	IHD
I24X	ICD10	IHD
G3...	READ	IHD
G3...11	READ	IHD
G3...13	READ	IHD
G3...3	READ	IHD
G30..	READ	IHD
G30..12	READ	IHD
G30..14	READ	IHD
G30..15	READ	IHD
G30..4	READ	IHD
G30..5	READ	IHD
G30..7	READ	IHD
G300.	READ	IHD
G301.	READ	IHD
G3010	READ	IHD
G3011	READ	IHD
G301z	READ	IHD
G302.	READ	IHD
G303.	READ	IHD
G304.	READ	IHD
G305.	READ	IHD
G306.	READ	IHD
G307.	READ	IHD
G3070	READ	IHD
G3071	READ	IHD
G308.	READ	IHD
G309.	READ	IHD
G30A.	READ	IHD
G30B.	READ	IHD
G30X.	READ	IHD
G30X0	READ	IHD
G30y.	READ	IHD
G30y0	READ	IHD
G30y2	READ	IHD
G30yz	READ	IHD
G30z.	READ	IHD
G31..	READ	IHD
G310.	READ	IHD
G311.	READ	IHD
G311.11	READ	IHD
G311.13	READ	IHD
G311.14	READ	IHD
G311.3	READ	IHD
G3110	READ	IHD
G3111	READ	IHD
G3112	READ	IHD
G3113	READ	IHD
G3114	READ	IHD
G3115	READ	IHD
G311z	READ	IHD
G312.	READ	IHD
G31y.	READ	IHD
G31y0	READ	IHD
G31y099	READ	IHD
G31y1	READ	IHD
G31y2	READ	IHD
G31y3	READ	IHD
G31yz	READ	IHD
G32..	READ	IHD
G32..11	READ	IHD
G35..	READ	IHD
G350.	READ	IHD
G351.	READ	IHD
G353.	READ	IHD
G35X.	READ	IHD
G36..	READ	IHD
G360.	READ	IHD
G361.	READ	IHD
G362.	READ	IHD
G363.	READ	IHD
G364.	READ	IHD
G365.	READ	IHD
G366.	READ	IHD
G37..	READ	IHD
G38..	READ	IHD
G380.	READ	IHD
G381.	READ	IHD
G384.	READ	IHD
G38z.	READ	IHD
G39..	READ	IHD
G3y..	READ	IHD
G3z..	READ	IHD
E10	ICD10	DM
E10	ICD10	DM
E10-	ICD10	DM
E10.	ICD10	DM
E100	ICD10	DM
E100	ICD10	DM
E101	ICD10	DM
E101	ICD10	DM
E102	ICD10	DM
E102	ICD10	DM
E103	ICD10	DM
E103	ICD10	DM
E104	ICD10	DM
E104	ICD10	DM
E105	ICD10	DM
E105	ICD10	DM
E106	ICD10	DM
E106	ICD10	DM
E107	ICD10	DM
E107	ICD10	DM
E108	ICD10	DM
E108	ICD10	DM
E109	ICD10	DM
E109	ICD10	DM
E10X	ICD10	DM
E11	ICD10	DM
E11	ICD10	DM
E11-	ICD10	DM
E11,	ICD10	DM
E11.	ICD10	DM
E110	ICD10	DM
E110	ICD10	DM
E111	ICD10	DM
E111	ICD10	DM
E112	ICD10	DM
E112	ICD10	DM
E113	ICD10	DM
E113	ICD10	DM
E114	ICD10	DM
E114	ICD10	DM
E115	ICD10	DM
E115	ICD10	DM
E116	ICD10	DM
E116	ICD10	DM
E117	ICD10	DM
E117	ICD10	DM
E118	ICD10	DM
E118	ICD10	DM
E119	ICD10	DM
E119	ICD10	DM
E11X	ICD10	DM
E12	ICD10	DM
E120	ICD10	DM
E121	ICD10	DM
E122	ICD10	DM
E123	ICD10	DM
E124	ICD10	DM
E126	ICD10	DM
E127	ICD10	DM
E128	ICD10	DM
E129	ICD10	DM
E130	ICD10	DM
E131	ICD10	DM
E132	ICD10	DM
E133	ICD10	DM
E134	ICD10	DM
E135	ICD10	DM
E136	ICD10	DM
E137	ICD10	DM
E138	ICD10	DM
E139	ICD10	DM
E13X	ICD10	DM
E14	ICD10	DM
E14.	ICD10	DM
E140	ICD10	DM
E141	ICD10	DM
E142	ICD10	DM
E143	ICD10	DM
E144	ICD10	DM
E145	ICD10	DM
E146	ICD10	DM
E147	ICD10	DM
E148	ICD10	DM
E149	ICD10	DM
E14X	ICD10	DM
C10..	READ	DM
C100.	READ	DM
C1000	READ	DM
C100000066	READ	DM
C100000068	READ	DM
C10001	READ	DM
C100011	READ	DM
C1001	READ	DM
C10011	READ	DM
C100112	READ	DM
C10012	READ	DM
C100z	READ	DM
C101.	READ	DM
C1010	READ	DM
C1011	READ	DM
C101y	READ	DM
C101z	READ	DM
C102.	READ	DM
C1020	READ	DM
C1021	READ	DM
C102z	READ	DM
C103.	READ	DM
C1030	READ	DM
C1031	READ	DM
C103y	READ	DM
C103z	READ	DM
C104.	READ	DM
C104.11	READ	DM
C1040	READ	DM
C1041	READ	DM
C104y	READ	DM
C104z	READ	DM
C105.	READ	DM
C1050	READ	DM
C1051	READ	DM
C105y	READ	DM
C105z	READ	DM
C106.	READ	DM
C106.12	READ	DM
C106.2	READ	DM
C1060	READ	DM
C1061	READ	DM
C106y	READ	DM
C106z	READ	DM
C107.	READ	DM
C107.12	READ	DM
C1070	READ	DM
C1071	READ	DM
C1072	READ	DM
C1073	READ	DM
C1074	READ	DM
C107z	READ	DM
C108.	READ	DM
C108.1	READ	DM
C108.12	READ	DM
C108.2	READ	DM
C1080	READ	DM
C1081	READ	DM
C1082	READ	DM
C1083	READ	DM
C1084	READ	DM
C1085	READ	DM
C108512	READ	DM
C1086	READ	DM
C1087	READ	DM
C1088	READ	DM
C108812	READ	DM
C1089	READ	DM
C108A	READ	DM
C108B	READ	DM
C108C	READ	DM
C108D	READ	DM
C108E	READ	DM
C108F	READ	DM
C108F12	READ	DM
C108G	READ	DM
C108H	READ	DM
C108J	READ	DM
C108y	READ	DM
C108z	READ	DM
C109.	READ	DM
C109.1	READ	DM
C109.11	READ	DM
C109.12	READ	DM
C109.13	READ	DM
C109.2	READ	DM
C109.3	READ	DM
C1090	READ	DM
C1091	READ	DM
C1092	READ	DM
C1093	READ	DM
C1094	READ	DM
C1095	READ	DM
C1096	READ	DM
C1097	READ	DM
C1098	READ	DM
C1099	READ	DM
C109A	READ	DM
C109B	READ	DM
C109C	READ	DM
C109D	READ	DM
C109E	READ	DM
C109F	READ	DM
C109G	READ	DM
C109H	READ	DM
C109J	READ	DM
C109K	READ	DM
C10A	READ	DM
C10A.	READ	DM
C10A.SHHAPT	READ	DM
C10A0	READ	DM
C10A1	READ	DM
C10A4	READ	DM
C10AW	READ	DM
C10AX	READ	DM
C10B.	READ	DM
C10B.SHHAPT	READ	DM
C10B0	READ	DM
C10BMSHHAPT	READ	DM
C10C.	READ	DM
C10D.	READ	DM
C10E.	READ	DM
C10E.12	READ	DM
C10E.2	READ	DM
C10E0	READ	DM
C10E1	READ	DM
C10E2	READ	DM
C10E3	READ	DM
C10E4	READ	DM
C10E5	READ	DM
C10E6	READ	DM
C10E7	READ	DM
C10E8	READ	DM
C10E9	READ	DM
C10EA	READ	DM
C10EB	READ	DM
C10EC	READ	DM
C10ED	READ	DM
C10EE	READ	DM
C10EF	READ	DM
C10EG	READ	DM
C10EH	READ	DM
C10EJ	READ	DM
C10EK	READ	DM
C10EL	READ	DM
C10EM	READ	DM
C10EN	READ	DM
C10EP	READ	DM
C10EQ	READ	DM
C10ER	READ	DM
C10F.	READ	DM
C10F.1	READ	DM
C10F.11	READ	DM
C10F0	READ	DM
C10F1	READ	DM
C10F2	READ	DM
C10F3	READ	DM
C10F4	READ	DM
C10F5	READ	DM
C10F6	READ	DM
C10F7	READ	DM
C10F8	READ	DM
C10F9	READ	DM
C10FA	READ	DM
C10FB	READ	DM
C10FC	READ	DM
C10FD	READ	DM
C10FE	READ	DM
C10FF	READ	DM
C10FG	READ	DM
C10FH	READ	DM
C10FJ	READ	DM
C10FK	READ	DM
C10FL	READ	DM
C10FM	READ	DM
C10FN	READ	DM
C10FP	READ	DM
C10FQ	READ	DM
C10FR	READ	DM
C10FS	READ	DM
C10G.	READ	DM
C10G0	READ	DM
C10H.	READ	DM
C10J.	READ	DM
C10J0	READ	DM
C10K.	READ	DM
C10K0	READ	DM
C10L.	READ	DM
C10M.	READ	DM
C10N.	READ	DM
C10N0	READ	DM
C10N1	READ	DM
C10P.	READ	DM
C10P0	READ	DM
C10P1	READ	DM
C10P111	READ	DM
C10Q.	READ	DM
C10y.	READ	DM
C10y0	READ	DM
C10y1	READ	DM
C10yy	READ	DM
C10yz	READ	DM
C10z.	READ	DM
C10z0	READ	DM
C10z1	READ	DM
C10zy	READ	DM
C10zz	READ	DM
f11..	READ	DM
f121.	READ	DM
f122.	READ	DM
f125.	READ	DM
f126.	READ	DM
f127.	READ	DM
f128.	READ	DM
f129.	READ	DM
f12a.	READ	DM
f12A.	READ	DM
f12b.	READ	DM
f12B.	READ	DM
f12C.	READ	DM
f12D.	READ	DM
f12e.	READ	DM
f12E.	READ	DM
f12g.	READ	DM
f12H.	READ	DM
f12I.	READ	DM
f12J.	READ	DM
f12K.	READ	DM
f12M.	READ	DM
f12N.	READ	DM
f12P.	READ	DM
f12Q.	READ	DM
f12s.	READ	DM
f12S.	READ	DM
f12T.	READ	DM
f12U.	READ	DM
f12v.	READ	DM
f12V.	READ	DM
f12W.	READ	DM
f12X.	READ	DM
f131.	READ	DM
f132.	READ	DM
f133.	READ	DM
f134.	READ	DM
f135.	READ	DM
f136.	READ	DM
f137.	READ	DM
f138.	READ	DM
f139.	READ	DM
f14..	READ	DM
f141.	READ	DM
f142.	READ	DM
f143.	READ	DM
f144.	READ	DM
f145.	READ	DM
f146.	READ	DM
f14w.	READ	DM
f14x.	READ	DM
f14y.	READ	DM
f14z.	READ	DM
f151.	READ	DM
f152.	READ	DM
f153.	READ	DM
f154.	READ	DM
f155.	READ	DM
f15x.	READ	DM
f15y.	READ	DM
f15z.	READ	DM
f21..	READ	DM
f211.	READ	DM
f22..	READ	DM
f221.	READ	DM
f222.	READ	DM
f223.	READ	DM
f226.	READ	DM
f227.	READ	DM
f228.	READ	DM
f231.	READ	DM
f241.	READ	DM
f242.	READ	DM
f25..	READ	DM
f251.	READ	DM
f252.	READ	DM
f253.	READ	DM
f259.	READ	DM
f25a.	READ	DM
f25A.	READ	DM
f25B.	READ	DM
f25C.	READ	DM
f25D.	READ	DM
f25E.	READ	DM
f25F.	READ	DM
f25G.	READ	DM
f25H.	READ	DM
f25i.	READ	DM
f25l.	READ	DM
f25m.	READ	DM
f25n.	READ	DM
f25o.	READ	DM
f25p.	READ	DM
f25q.	READ	DM
f25r.	READ	DM
f25s.	READ	DM
f25t.	READ	DM
f25u.	READ	DM
f25v.	READ	DM
f25w.	READ	DM
f25W.	READ	DM
f25x.	READ	DM
f25X.	READ	DM
f25y.	READ	DM
f25Y.	READ	DM
f25z.	READ	DM
f26..	READ	DM
f261.	READ	DM
f262.	READ	DM
f27..	READ	DM
f272.	READ	DM
f27a.	READ	DM
f27A.	READ	DM
f27b.	READ	DM
f27B.	READ	DM
f27c.	READ	DM
f27C.	READ	DM
f27d.	READ	DM
f27D.	READ	DM
f27e.	READ	DM
f27E.	READ	DM
f27f.	READ	DM
f27F.	READ	DM
f27g.	READ	DM
f27h.	READ	DM
f27H.	READ	DM
f27I.	READ	DM
f27j.	READ	DM
f27J.	READ	DM
f27k.	READ	DM
f27K.	READ	DM
f27l.	READ	DM
f27L.	READ	DM
f27m.	READ	DM
f27M.	READ	DM
f27n.	READ	DM
f27N.	READ	DM
f27o.	READ	DM
f27O.	READ	DM
f27p.	READ	DM
f27P.	READ	DM
f27Q.	READ	DM
f27R.	READ	DM
f27S.	READ	DM
f27T.	READ	DM
f27u.	READ	DM
f27v.	READ	DM
f27V.	READ	DM
f27w.	READ	DM
f27W.	READ	DM
f27x.	READ	DM
f27X.	READ	DM
f27y.	READ	DM
f27Y.	READ	DM
f27z.	READ	DM
f27Z.	READ	DM
f281.	READ	DM
f282.	READ	DM
f283.	READ	DM
f284.	READ	DM
f285.	READ	DM
f286.	READ	DM
f287.	READ	DM
f288.	READ	DM
f289.	READ	DM
f28A.	READ	DM
f28B.	READ	DM
f28C.	READ	DM
f28D.	READ	DM
f28E.	READ	DM
f28F.	READ	DM
f291.	READ	DM
f292.	READ	DM
f293.	READ	DM
f294.	READ	DM
f295.	READ	DM
f296.	READ	DM
f297.	READ	DM
f298.	READ	DM
f299.	READ	DM
f29A.	READ	DM
f29B.	READ	DM
f29C.	READ	DM
f2A1.	READ	DM
f2A2.	READ	DM
f2A3.	READ	DM
f2Ay.	READ	DM
f2Az.	READ	DM
f2B1.	READ	DM
f2B2.	READ	DM
f2B3.	READ	DM
f2B4.	READ	DM
f2B5.	READ	DM
f2B6.	READ	DM
f2C1.	READ	DM
f2C2.	READ	DM
f321.	READ	DM
f322.	READ	DM
f323.	READ	DM
f324.	READ	DM
f33..	READ	DM
f331.	READ	DM
f332.	READ	DM
f333.	READ	DM
f334.	READ	DM
f335.	READ	DM
f336.	READ	DM
f339.	READ	DM
f33d.	READ	DM
f33e.	READ	DM
f33f.	READ	DM
f33g.	READ	DM
f35..	READ	DM
f351.	READ	DM
f352.	READ	DM
f354.	READ	DM
f355.	READ	DM
f357.	READ	DM
f359.	READ	DM
f35C.	READ	DM
f35D.	READ	DM
f35w.	READ	DM
f35x.	READ	DM
f35y.	READ	DM
f35z.	READ	DM
f361.	READ	DM
f362.	READ	DM
f363.	READ	DM
f364.	READ	DM
f36z.	READ	DM
f371.	READ	DM
f37z.	READ	DM
f391.	READ	DM
f392.	READ	DM
f39y.	READ	DM
f39z.	READ	DM
f3a1.	READ	DM
f3A1.	READ	DM
f3A2.	READ	DM
f3A3.	READ	DM
f3a4.	READ	DM
f3A4.	READ	DM
f3A5.	READ	DM
f3A6.	READ	DM
f3A7.	READ	DM
f3A8.	READ	DM
f41..	READ	DM
f411.	READ	DM
f412.	READ	DM
f413.	READ	DM
f415.	READ	DM
f416.	READ	DM
f417.	READ	DM
f418.	READ	DM
f419.	READ	DM
f41A.	READ	DM
f41B.	READ	DM
f41C.	READ	DM
f41C.	READ	DM
f41D.	READ	DM
f41D.	READ	DM
f41E.	READ	DM
f41F.	READ	DM
f41G.	READ	DM
f41H.	READ	DM
f41I.	READ	DM
f41J.	READ	DM
f41s.	READ	DM
f41t.	READ	DM
f41t.	READ	DM
f41u.	READ	DM
f41v.	READ	DM
f41w.	READ	DM
f41x.	READ	DM
f41y.	READ	DM
f41z.	READ	DM
f512.	READ	DM
f51y.	READ	DM
f71..	READ	DM
f711.	READ	DM
f71z.	READ	DM
f721.	READ	DM
f722.	READ	DM
f723.	READ	DM
f724.	READ	DM
f725.	READ	DM
f72w.	READ	DM
f72x.	READ	DM
f72y.	READ	DM
f72z.	READ	DM
f73..	READ	DM
f731.	READ	DM
f735.	READ	DM
f736.	READ	DM
f73z.	READ	DM
ft...	READ	DM
ft11.	READ	DM
ft12.	READ	DM
ft13.	READ	DM
ft14.	READ	DM
ft21.	READ	DM
ft23.	READ	DM
ft24.	READ	DM
ft31.	READ	DM
ft32.	READ	DM
ft33.	READ	DM
ft34.	READ	DM
ft35.	READ	DM
ft36.	READ	DM
ft37.	READ	DM
ft38.	READ	DM
ft39.	READ	DM
ft41.	READ	DM
ft42.	READ	DM
ft43.	READ	DM
ft44.	READ	DM
ft45.	READ	DM
ft46.	READ	DM
ft4u.	READ	DM
ft4v.	READ	DM
ft4w.	READ	DM
ft4x.	READ	DM
ft4y.	READ	DM
ft4z.	READ	DM
ft5..	READ	DM
ft51.	READ	DM
ft52.	READ	DM
ft53.	READ	DM
ft55.	READ	DM
ft5x.	READ	DM
ft5y.	READ	DM
ft5z.	READ	DM
ft61.	READ	DM
ft62.	READ	DM
ft63.	READ	DM
ft6x.	READ	DM
ft6y.	READ	DM
ft6z.	READ	DM
ft7..	READ	DM
ft71.	READ	DM
ft7z.	READ	DM
ft8..	READ	DM
ft81.	READ	DM
ft82.	READ	DM
ft83.	READ	DM
ft8x.	READ	DM
ft8y.	READ	DM
ft8z.	READ	DM
ft9..	READ	DM
ft91.	READ	DM
ft92.	READ	DM
ft93.	READ	DM
ft94.	READ	DM
ft95.	READ	DM
ft9x.	READ	DM
ft9y.	READ	DM
ft9z.	READ	DM
fta1.	READ	DM
ftaZ.	READ	DM
ftb1.	READ	DM
ftb2.	READ	DM
ftby.	READ	DM
ftbz.	READ	DM
ftc1.	READ	DM
ftc2.	READ	DM
ftd1.	READ	DM
ftd2.	READ	DM
ftdy.	READ	DM
ftdz.	READ	DM
fte1.	READ	DM
ftez.	READ	DM
ftf1.	READ	DM
ftf2.	READ	DM
ftg1.	READ	DM
ftg2.	READ	DM
ftg3.	READ	DM
ftg4.	READ	DM
fth1.	READ	DM
fth2.	READ	DM
fth3.	READ	DM
fth4.	READ	DM
fti1.	READ	DM
fti2.	READ	DM
fti3.	READ	DM
fti4.	READ	DM
ftj1.	READ	DM
ftj2.	READ	DM
ftj3.	READ	DM
ftj4.	READ	DM
ftj5.	READ	DM
ftj6.	READ	DM
ftk1.	READ	DM
ftk2.	READ	DM
ftk3.	READ	DM
ftk4.	READ	DM
ftk5.	READ	DM
ftk6.	READ	DM
ftl1.	READ	DM
ftl2.	READ	DM
ftm1.	READ	DM
ftm2.	READ	DM
ftm3.	READ	DM
ftm4.	READ	DM
ftn1.	READ	DM
ftn2.	READ	DM
ftn3.	READ	DM
ftn4.	READ	DM
fto1.	READ	DM
fto2.	READ	DM
fto3.	READ	DM
fto4.	READ	DM
ftp2.	READ	DM
ftp3.	READ	DM
ftp4.	READ	DM
ftq1.	READ	DM
ftq2.	READ	DM
ftq3.	READ	DM
ftq4.	READ	DM
ftq5.	READ	DM
ftq7.	READ	DM
ftr2.	READ	DM
ftr3.	READ	DM
ftr4.	READ	DM
ftr5.	READ	DM
ftr6.	READ	DM
ftr7.	READ	DM
ftr8.	READ	DM
fw1..	READ	DM
fw11.	READ	DM
fw12.	READ	DM
fw13.	READ	DM
fw14.	READ	DM
fw15.	READ	DM
fw16.	READ	DM
fw2..	READ	DM
fw21.	READ	DM
fw22.	READ	DM
iz16.	READ	DM
p453.	READ	DM
p454.	READ	DM
p455.	READ	DM
ph...	READ	DM
ph1..	READ	DM
ph18.	READ	DM
ph21.	READ	DM
ph22.	READ	DM
ph23.	READ	DM
ph25.	READ	DM
ph26.	READ	DM
ph29.	READ	DM
ph31.	READ	DM
ph32.	READ	DM
ph33.	READ	DM
ph34.	READ	DM
ph35.	READ	DM
ph36.	READ	DM
ph37.	READ	DM
ph38.	READ	DM
ph39.	READ	DM
ph3a.	READ	DM
ph3A.	READ	DM
ph3b.	READ	DM
ph3B.	READ	DM
ph3c.	READ	DM
ph3C.	READ	DM
ph3d.	READ	DM
ph3D.	READ	DM
ph3E.	READ	DM
ph3f.	READ	DM
ph3F.	READ	DM
ph3g.	READ	DM
ph3J.	READ	DM
ph3K.	READ	DM
ph3L.	READ	DM
ph3M.	READ	DM
ph3N.	READ	DM
ph3P.	READ	DM
ph3Q.	READ	DM
ph3R.	READ	DM
ph3T.	READ	DM
ph3U.	READ	DM
ph3V.	READ	DM
ph3Y.	READ	DM
ph3Z.	READ	DM
ph43.	READ	DM
ph44.	READ	DM
ph51.	READ	DM
ph61.	READ	DM
ph62.	READ	DM
ph7..	READ	DM
ph71.	READ	DM
ph72.	READ	DM
ph73.	READ	DM
ph74.	READ	DM
ph75.	READ	DM
ph76.	READ	DM
ph77.	READ	DM
ph78.	READ	DM
ph79.	READ	DM
ph7a.	READ	DM
ph7A.	READ	DM
ph7b.	READ	DM
ph7B.	READ	DM
ph7c.	READ	DM
ph7d.	READ	DM
ph7D.	READ	DM
ph7e.	READ	DM
ph7E.	READ	DM
ph7f.	READ	DM
ph7F.	READ	DM
ph7G.	READ	DM
ph7H.	READ	DM
ph7i.	READ	DM
ph7I.	READ	DM
ph7j.	READ	DM
ph7J.	READ	DM
ph7k.	READ	DM
ph7K.	READ	DM
ph7l.	READ	DM
ph7L.	READ	DM
ph7m.	READ	DM
ph7M.	READ	DM
ph7n.	READ	DM
ph7N.	READ	DM
ph7N.	READ	DM
ph7o.	READ	DM
ph7O.	READ	DM
ph7p.	READ	DM
ph7P.	READ	DM
ph7q.	READ	DM
ph7Q.	READ	DM
ph7R.	READ	DM
ph7s.	READ	DM
ph7S.	READ	DM
ph7t.	READ	DM
ph7T.	READ	DM
ph7u.	READ	DM
ph7U.	READ	DM
ph7V.	READ	DM
ph7w.	READ	DM
ph7W.	READ	DM
ph7X.	READ	DM
ph7y.	READ	DM
ph7Y.	READ	DM
ph7z.	READ	DM
ph7Z.	READ	DM
ph81.	READ	DM
ph82.	READ	DM
ph83.	READ	DM
ph84.	READ	DM
ph86.	READ	DM
ph86.	READ	DM
ph87.	READ	DM
ph88.	READ	DM
ph89.	READ	DM
ph8a.	READ	DM
ph8A.	READ	DM
ph8b.	READ	DM
ph8B.	READ	DM
ph8c.	READ	DM
ph8C.	READ	DM
ph8C.	READ	DM
ph8d.	READ	DM
ph8D.	READ	DM
ph8e.	READ	DM
ph8E.	READ	DM
ph8f.	READ	DM
ph8f.	READ	DM
ph8F.	READ	DM
ph8g.	READ	DM
ph8G.	READ	DM
ph8h.	READ	DM
ph8H.	READ	DM
ph8i.	READ	DM
ph8I.	READ	DM
ph8j.	READ	DM
ph8J.	READ	DM
ph8k.	READ	DM
ph8l.	READ	DM
ph8l.	READ	DM
ph8m.	READ	DM
ph8n.	READ	DM
ph8N.	READ	DM
ph8o.	READ	DM
ph8O.	READ	DM
ph8P.	READ	DM
ph8Q.	READ	DM
ph8r.	READ	DM
ph8R.	READ	DM
ph8s.	READ	DM
ph8S.	READ	DM
ph8t.	READ	DM
ph8T.	READ	DM
ph8T.	READ	DM
ph8u.	READ	DM
ph8U.	READ	DM
ph8v.	READ	DM
ph8V.	READ	DM
ph8w.	READ	DM
ph8Y.	READ	DM
ph8z.	READ	DM
ph8Z.	READ	DM
ph8Z.	READ	DM
ph91.	READ	DM
ph92.	READ	DM
ph93.	READ	DM
ph94.	READ	DM
ph95.	READ	DM
ph95.	READ	DM
ph96.	READ	DM
ph97.	READ	DM
ph98.	READ	DM
ph98.	READ	DM
ph99.	READ	DM
ph99.	READ	DM
ph9a.	READ	DM
ph9A.	READ	DM
ph9A.	READ	DM
ph9B.	READ	DM
ph9c.	READ	DM
ph9C.	READ	DM
ph9d.	READ	DM
ph9D.	READ	DM
ph9E.	READ	DM
ph9g.	READ	DM
ph9h.	READ	DM
ph9i.	READ	DM
ph9I.	READ	DM
ph9j.	READ	DM
ph9J.	READ	DM
ph9k.	READ	DM
ph9K.	READ	DM
ph9l.	READ	DM
ph9L.	READ	DM
ph9m.	READ	DM
ph9M.	READ	DM
ph9N.	READ	DM
ph9O.	READ	DM
ph9p.	READ	DM
ph9P.	READ	DM
ph9q.	READ	DM
ph9Q.	READ	DM
ph9r.	READ	DM
ph9R.	READ	DM
ph9s.	READ	DM
ph9S.	READ	DM
ph9S.	READ	DM
ph9t.	READ	DM
ph9T.	READ	DM
ph9u.	READ	DM
ph9U.	READ	DM
ph9V.	READ	DM
ph9W.	READ	DM
ph9X.	READ	DM
ph9Y.	READ	DM
ph9Z.	READ	DM
phB1.	READ	DM
phB2.	READ	DM
phB3.	READ	DM
phB4.	READ	DM
phB5.	READ	DM
phB6.	READ	DM
phB7.	READ	DM
phB8.	READ	DM
phB9.	READ	DM
phBA.	READ	DM
phC3.	READ	DM
phC4.	READ	DM
phC5.	READ	DM
phC6.	READ	DM
phC7.	READ	DM
phC8.	READ	DM
phC9.	READ	DM
phCa.	READ	DM
phCA.	READ	DM
phCB.	READ	DM
phCC.	READ	DM
phCD.	READ	DM
phCE.	READ	DM
phCF.	READ	DM
phCG.	READ	DM
phCH.	READ	DM
phCI.	READ	DM
phCJ.	READ	DM
phCK.	READ	DM
phCL.	READ	DM
phCM.	READ	DM
phCN.	READ	DM
phCO.	READ	DM
phCP.	READ	DM
phCQ.	READ	DM
phCR.	READ	DM
phCS.	READ	DM
phCT.	READ	DM
phCU.	READ	DM
phD1.	READ	DM
phD2.	READ	DM
phD3.	READ	DM
phD4.	READ	DM
phD5.	READ	DM
phD6.	READ	DM
pm16.	READ	DM
pm17.	READ	DM
pm18.	READ	DM
pm19.	READ	DM
pm1a.	READ	DM
pm1A.	READ	DM
pm1A.	READ	DM
pm1b.	READ	DM
pm1B.	READ	DM
pm1c.	READ	DM
pm1C.	READ	DM
pm1d.	READ	DM
pm1D.	READ	DM
pm1e.	READ	DM
pm1E.	READ	DM
pm1f.	READ	DM
pm1F.	READ	DM
pm1G.	READ	DM
pm1h.	READ	DM
pm1H.	READ	DM
pm1i.	READ	DM
pm1I.	READ	DM
pm1j.	READ	DM
pm1J.	READ	DM
pm1k.	READ	DM
pm1K.	READ	DM
pm1L.	READ	DM
pm1L.	READ	DM
pm1m.	READ	DM
pm1m.	READ	DM
pm1M.	READ	DM
pm1M.	READ	DM
pm1n.	READ	DM
pm1n.	READ	DM
pm1N.	READ	DM
pm1o.	READ	DM
pm1p.	READ	DM
pm1P.	READ	DM
pm1q.	READ	DM
pm1Q.	READ	DM
pm1r.	READ	DM
pm1R.	READ	DM
pm1s.	READ	DM
pm1S.	READ	DM
pm1t.	READ	DM
pm1T.	READ	DM
pm1u.	READ	DM
pm1U.	READ	DM
pm1v.	READ	DM
pm1V.	READ	DM
pm1W.	READ	DM
pm1x.	READ	DM
pm1X.	READ	DM
pm1y.	READ	DM
pm1y.	READ	DM
pm1Y.	READ	DM
pm1z.	READ	DM
pm1z.	READ	DM
pm1Z.	READ	DM
pm21.	READ	DM
pm21.	READ	DM
pm22.	READ	DM
pm23.	READ	DM
pm24.	READ	DM
pm25.	READ	DM
pm26.	READ	DM
pm27.	READ	DM
pm28.	READ	DM
pm29.	READ	DM
pm2A.	READ	DM
pm2B.	READ	DM
pm2C.	READ	DM
pm2D.	READ	DM
pm2E.	READ	DM
pm2F.	READ	DM
pm2G.	READ	DM
pm2H.	READ	DM
pm2I.	READ	DM
pm2J.	READ	DM
pm2K.	READ	DM
pm2L.	READ	DM
pm2M.	READ	DM
pu1..	READ	DM
pu11.	READ	DM
pu13.	READ	DM
pu21.	READ	DM
pu31.	READ	DM
pu41.	READ	DM
pu42.	READ	DM
pu51.	READ	DM
pu52.	READ	DM
pu52.	READ	DM
pu53.	READ	DM
pu55.	READ	DM
pu56.	READ	DM
pu61.	READ	DM
pu71.	READ	DM
pu72.	READ	DM
pu74.	READ	DM
pu75.	READ	DM
puh..	READ	DM
puh1.	READ	DM
puh2.	READ	DM
puh3.	READ	DM
puh4.	READ	DM
puh5.	READ	DM
puh6.	READ	DM
puh7.	READ	DM
puh8.	READ	DM
puh9.	READ	DM
puha.	READ	DM
puhb.	READ	DM
puhc.	READ	DM
puhc.	READ	DM
puhe.	READ	DM
puhE.	READ	DM
puhf.	READ	DM
puhF.	READ	DM
puhg.	READ	DM
puhG.	READ	DM
puhh.	READ	DM
puhH.	READ	DM
puhi.	READ	DM
puhI.	READ	DM
puhj.	READ	DM
puhJ.	READ	DM
puhk.	READ	DM
puhK.	READ	DM
puhl.	READ	DM
puhL.	READ	DM
puhm.	READ	DM
puhM.	READ	DM
puhn.	READ	DM
puhN.	READ	DM
puhO.	READ	DM
puhp.	READ	DM
puhP.	READ	DM
puhq.	READ	DM
puhQ.	READ	DM
puhr.	READ	DM
puhR.	READ	DM
puhs.	READ	DM
puhs.	READ	DM
puhS.	READ	DM
puhS.	READ	DM
puht.	READ	DM
puhT.	READ	DM
puhu.	READ	DM
puhU.	READ	DM
puhV.	READ	DM
puhw.	READ	DM
puhx.	READ	DM
puhy.	READ	DM
puhY.	READ	DM
puhZ.	READ	DM
pui1.	READ	DM
pui8.	READ	DM
puig.	READ	DM
puiG.	READ	DM
puiI.	READ	DM
puiM.	READ	DM
puiN.	READ	DM
puiR.	READ	DM
puit.	READ	DM
puiX.	READ	DM
puj..	READ	DM
puj5.	READ	DM
puj8.	READ	DM
pujE.	READ	DM
pujF.	READ	DM
pujH.	READ	DM
pujI.	READ	DM
pujL.	READ	DM
pujp.	READ	DM
pun..	READ	DM
pun1.	READ	DM
pun2.	READ	DM
pun3.	READ	DM
puq7.	READ	DM
puqK.	READ	DM
pur..	READ	DM
pur1.	READ	DM
pur2.	READ	DM
pur3.	READ	DM
pur4.	READ	DM
pur5.	READ	DM
pur6.	READ	DM
pur7.	READ	DM
pur8.	READ	DM
pur9.	READ	DM
purA.	READ	DM
purB.	READ	DM
purC.	READ	DM
purD.	READ	DM
purE.	READ	DM
purF.	READ	DM
purG.	READ	DM
purH.	READ	DM
purI.	READ	DM
purJ.	READ	DM
purK.	READ	DM
purM.	READ	DM
purN.	READ	DM
purO.	READ	DM
purP.	READ	DM
purQ.	READ	DM
purR.	READ	DM
purS.	READ	DM
purT.	READ	DM
purU.	READ	DM
purY.	READ	DM
H341	ICD10	STROKE
I600	ICD10	STROKE
I601	ICD10	STROKE
I602	ICD10	STROKE
I603	ICD10	STROKE
I604	ICD10	STROKE
I605	ICD10	STROKE
I606	ICD10	STROKE
I607	ICD10	STROKE
I608	ICD10	STROKE
I609	ICD10	STROKE
I60X	ICD10	STROKE
I610	ICD10	STROKE
I611	ICD10	STROKE
I612	ICD10	STROKE
I613	ICD10	STROKE
I614	ICD10	STROKE
I615	ICD10	STROKE
I616	ICD10	STROKE
I618	ICD10	STROKE
I619	ICD10	STROKE
I61X	ICD10	STROKE
I63	ICD10	STROKE
I630	ICD10	STROKE
I631	ICD10	STROKE
I632	ICD10	STROKE
I633	ICD10	STROKE
I634	ICD10	STROKE
I635	ICD10	STROKE
I636	ICD10	STROKE
I638	ICD10	STROKE
I639	ICD10	STROKE
I63X	ICD10	STROKE
I64	ICD10	STROKE
I64.	ICD10	STROKE
I640	ICD10	STROKE
I644	ICD10	STROKE
I649	ICD10	STROKE
I64X	ICD10	STROKE
F423.	READ	STROKE
F4231	READ	STROKE
F4238	READ	STROKE
F423811	READ	STROKE
G60..	READ	STROKE
G600.	READ	STROKE
G601.	READ	STROKE
G602.	READ	STROKE
G603.	READ	STROKE
G604.	READ	STROKE
G605.	READ	STROKE
G606.	READ	STROKE
G60X.	READ	STROKE
G60z.	READ	STROKE
G61..	READ	STROKE
G61..1	READ	STROKE
G61..11	READ	STROKE
G61..12	READ	STROKE
G61..2-500	READ	STROKE
G610.	READ	STROKE
G611.	READ	STROKE
G612.	READ	STROKE
G613.	READ	STROKE
G614.	READ	STROKE
G615.	READ	STROKE
G616.	READ	STROKE
G617.	READ	STROKE
G618.	READ	STROKE
G619.	READ	STROKE
G61X.	READ	STROKE
G61X0	READ	STROKE
G61X1	READ	STROKE
G61z.	READ	STROKE
G63..	READ	STROKE
G630.	READ	STROKE
G631.	READ	STROKE
G631.1	READ	STROKE
G632.	READ	STROKE
G633.	READ	STROKE
G634.	READ	STROKE
G63y.	READ	STROKE
G63y0	READ	STROKE
G63y1	READ	STROKE
G63z.	READ	STROKE
G64..	READ	STROKE
G64..1	READ	STROKE
G64..11	READ	STROKE
G64..2	READ	STROKE
G640.	READ	STROKE
G6400	READ	STROKE
G641.	READ	STROKE
G6410	READ	STROKE
G64z.	READ	STROKE
G64z.12	READ	STROKE
G64z.2	READ	STROKE
G64z0	READ	STROKE
G64z1	READ	STROKE
G64z2	READ	STROKE
G64z3	READ	STROKE
G64z4	READ	STROKE
G66..	READ	STROKE
G66..1	READ	STROKE
G66..11	READ	STROKE
G66..12	READ	STROKE
G66..13	READ	STROKE
G66..2	READ	STROKE
G66..3	READ	STROKE
G66..3-500	READ	STROKE
G660.	READ	STROKE
G661.	READ	STROKE
G662.	READ	STROKE
G663.	READ	STROKE
G664.	READ	STROKE
G665.	READ	STROKE
G666.	READ	STROKE
G667.	READ	STROKE
G668.	READ	STROKE
G669.	READ	STROKE
J410	ICD10	COPD
J411	ICD10	COPD
J418	ICD10	COPD
J41X	ICD10	COPD
J42	ICD10	COPD
J42X	ICD10	COPD
J43	ICD10	COPD
J43.	ICD10	COPD
J430	ICD10	COPD
J430	ICD10	COPD
J431	ICD10	COPD
J432	ICD10	COPD
J438	ICD10	COPD
J439	ICD10	COPD
J43X	ICD10	COPD
J44	ICD10	COPD
J44.	ICD10	COPD
J440	ICD10	COPD
J441	ICD10	COPD
J444	ICD10	COPD
J445	ICD10	COPD
J448	ICD10	COPD
J449	ICD10	COPD
J44X	ICD10	COPD
H3...	READ	COPD
H31..	READ	COPD
H310.	READ	COPD
H3100	READ	COPD
H310z	READ	COPD
H311.	READ	COPD
H3110	READ	COPD
H3111	READ	COPD
H311z	READ	COPD
H312.	READ	COPD
H3120	READ	COPD
H3121	READ	COPD
H3123	READ	COPD
H312z	READ	COPD
H313.	READ	COPD
H31y.	READ	COPD
H31y1	READ	COPD
H31yz	READ	COPD
H31z.	READ	COPD
H32..	READ	COPD
H320.	READ	COPD
H3200	READ	COPD
H3201	READ	COPD
H3202	READ	COPD
H3203	READ	COPD
H320z	READ	COPD
H321.	READ	COPD
H322.	READ	COPD
H32y.	READ	COPD
H32y0	READ	COPD
H32y1	READ	COPD
H32y2	READ	COPD
H32yz	READ	COPD
H32z.	READ	COPD
H36..	READ	COPD
H37..	READ	COPD
H38..	READ	COPD
H3y..	READ	COPD
H3z..	READ	COPD
A370	ICD10	LRI
A371	ICD10	LRI
A378	ICD10	LRI
A379	ICD10	LRI
A37X	ICD10	LRI
B012	ICD10	LRI
B052	ICD10	LRI
B250	ICD10	LRI
J041	ICD10	LRI
J042	ICD10	LRI
J100	ICD10	LRI
J100	ICD10	LRI
J100	ICD10	LRI
J101	ICD10	LRI
J101	ICD10	LRI
J101	ICD10	LRI
J108	ICD10	LRI
J108	ICD10	LRI
J108	ICD10	LRI
J10X	ICD10	LRI
J11	ICD10	LRI
J110	ICD10	LRI
J111	ICD10	LRI
J118	ICD10	LRI
J11X	ICD10	LRI
J120	ICD10	LRI
J121	ICD10	LRI
J122	ICD10	LRI
J123	ICD10	LRI
J128	ICD10	LRI
J129	ICD10	LRI
J13	ICD10	LRI
J13X	ICD10	LRI
J14	ICD10	LRI
J14X	ICD10	LRI
J150	ICD10	LRI
J151	ICD10	LRI
J152	ICD10	LRI
J153	ICD10	LRI
J154	ICD10	LRI
J155	ICD10	LRI
J156	ICD10	LRI
J156	ICD10	LRI
J157	ICD10	LRI
J158	ICD10	LRI
J159	ICD10	LRI
J160	ICD10	LRI
J168	ICD10	LRI
J17	ICD10	LRI
J170	ICD10	LRI
J171	ICD10	LRI
J172	ICD10	LRI
J173	ICD10	LRI
J178	ICD10	LRI
J17X	ICD10	LRI
J18	ICD10	LRI
J180	ICD10	LRI
J181	ICD10	LRI
J182	ICD10	LRI
J188	ICD10	LRI
J189	ICD10	LRI
J18O	ICD10	LRI
J18X	ICD10	LRI
J200	ICD10	LRI
J201	ICD10	LRI
J202	ICD10	LRI
J203	ICD10	LRI
J204	ICD10	LRI
J205	ICD10	LRI
J206	ICD10	LRI
J207	ICD10	LRI
J208	ICD10	LRI
J209	ICD10	LRI
J20X	ICD10	LRI
J210	ICD10	LRI
J211	ICD10	LRI
J218	ICD10	LRI
J219	ICD10	LRI
J21X	ICD10	LRI
J22	ICD10	LRI
J22#	ICD10	LRI
J220	ICD10	LRI
J229	ICD10	LRI
J22X	ICD10	LRI
J22Y	ICD10	LRI
J440	ICD10	LRI
J851	ICD10	LRI
J860	ICD10	LRI
J869	ICD10	LRI
P230	ICD10	LRI
P231	ICD10	LRI
P232	ICD10	LRI
P233	ICD10	LRI
P234	ICD10	LRI
P235	ICD10	LRI
P236	ICD10	LRI
P238	ICD10	LRI
P239	ICD10	LRI
U049	ICD10	LRI
16L..	READ	LRI
1J72.	READ	LRI
1J72.1	READ	LRI
1J72.11	READ	LRI
1JX..	READ	LRI
1W0..	READ	LRI
A33..	READ	LRI
A330.	READ	LRI
A331.	READ	LRI
A33y.	READ	LRI
A33yz	READ	LRI
A33z.	READ	LRI
A521.	READ	LRI
A54x4	READ	LRI
A730.	READ	LRI
A7850	READ	LRI
A795.	READ	LRI
A7951	READ	LRI
A7952	READ	LRI
A7953	READ	LRI
A7954	READ	LRI
A7955	READ	LRI
A7y00	READ	LRI
AB24.	READ	LRI
AB405	READ	LRI
Ayu39	READ	LRI
Ayu3A	READ	LRI
Ayu3U	READ	LRI
AyuDC	READ	LRI
H0...	READ	LRI
H06..	READ	LRI
H060.	READ	LRI
H060.1	READ	LRI
H060.11	READ	LRI
H0600	READ	LRI
H0601	READ	LRI
H0602	READ	LRI
H0603	READ	LRI
H0604	READ	LRI
H0605	READ	LRI
H0606	READ	LRI
H0607	READ	LRI
H0608	READ	LRI
H0609	READ	LRI
H060A	READ	LRI
H060B	READ	LRI
H060C	READ	LRI
H060D	READ	LRI
H060E	READ	LRI
H060F	READ	LRI
H060v	READ	LRI
H060w	READ	LRI
H060x	READ	LRI
H060z	READ	LRI
H061.	READ	LRI
H0610	READ	LRI
H0611	READ	LRI
H0612	READ	LRI
H0613	READ	LRI
H0614	READ	LRI
H0615	READ	LRI
H0616	READ	LRI
H0617	READ	LRI
H061z	READ	LRI
H062.	READ	LRI
H06z.	READ	LRI
H06z0	READ	LRI
H06z01	READ	LRI
H06z011	READ	LRI
H06z1	READ	LRI
H06z11	READ	LRI
H06z111	READ	LRI
H06z112	READ	LRI
H06z12	READ	LRI
H06z2	READ	LRI
H07..	READ	LRI
H2...	READ	LRI
H2...SHHAPT	READ	LRI
H20..	READ	LRI
H200.	READ	LRI
H201.	READ	LRI
H202.	READ	LRI
H203.	READ	LRI
H204.	READ	LRI
H20y.	READ	LRI
H20y0	READ	LRI
H20z.	READ	LRI
H21..	READ	LRI
H22..	READ	LRI
H22..1	READ	LRI
H220.	READ	LRI
H221.	READ	LRI
H222.	READ	LRI
H223.	READ	LRI
H2230	READ	LRI
H224.	READ	LRI
H22y.	READ	LRI
H22y0	READ	LRI
H22y1	READ	LRI
H22y2	READ	LRI
H22y3	READ	LRI
H22yX	READ	LRI
H22yz	READ	LRI
H22z.	READ	LRI
H23..	READ	LRI
[truncated: 4,176 more rows]
